# Supplementary material for: Characterizing tumor biology and immune microenvironment in high-grade serous ovarian cancer via single-cell RNA sequencing: insights for targeted and personalized immunotherapy strategies
Source: Front Immunol. 2025 Jan 17;15:1500153. doi: 10.3389/fimmu.2024.1500153 (PMC11782144; doi:10.3389/fimmu.2024.1500153)
Supplement: Supplementary file 4 [file Table1.xlsx]

## Sheet: Sheet1
Table S1. Details of five normal ovarian disease patients with six HGSOC patients
Sample	GSM	Age	Histologic type	Tumor stage	BRCA/HRR status (nucleotide change)	Group name	Postmenopause	Perimenopause	Recurrence
Normal ovarian tissue1	GSM5599220	55	Mucinous cystadenoma of ovary			Non-maligant group	Yes
Normal ovarian tissue2	GSM5599221	47	Uterine leiomyomas, ovarian cysts			Non-maligant group		Yes
Normal ovarian tissue3	GSM5599222	46	Ovarian endometrotic cyst			Non-maligant group	Yes
Normal ovarian tissue4	GSM5599223	51	Adenomyosis			Non-maligant group	Yes
Normal ovarian tissue5	GSM5599224	49	Uterine leiomyomas, ovarian cysts			Non-maligant group		Yes
Cancer_HGSOC1	GSM5599225	50	HGSOC	IIIB	BRCA2 mutation (c.196C>T)	Advanced stage a	Yes		No
Cancer_HGSOC2	GSM5599226	51	HGSOC	IIB	ATM/BRIP1mutation (c.1402_1403del)/(EX5_6 del)	Advanced stage a		Yes	No
Cancer_HGSOC3	GSM5599227	41	HGSOC	IC2	wild-type	Early stage a		Yes	No
Cancer_HGSOC4	GSM5599228	47	HGSOC	IC2	wild-type	Early stage a		Yes	No
Cancer_HGSOC5	GSM5599229	57	HGSOC	IIB	BRCA1 mutation (c.3770_3771 del)	Advanced stage a	Yes		No
Cancer_HGSOC6	GSM5599230	48	HGSOC	IIIC	wild-type	Advanced stage a	Yes		Yes
Cancer_HGSOC7	GSM5599231	53	HGSOC	IC2	wild-type	Early stage a	Yes		No
