# Supplementary material for: Characterizing tumor biology and immune microenvironment in high-grade serous ovarian cancer via single-cell RNA sequencing: insights for targeted and personalized immunotherapy strategies
Source: Front Immunol. 2025 Jan 17;15:1500153. doi: 10.3389/fimmu.2024.1500153 (PMC11782144; doi:10.3389/fimmu.2024.1500153)
Supplement: Supplementary file 5 [file Table2.xlsx]

## Sheet: siRNA sequence
	siRNA sequence
si-1	CCAAAGUCUUUCUGAAGAA
si-2	UCCCUCCCAAGAUGUUGUU

## Sheet: qPCR primer sequence
	qPCR primer sequence
F	GAGCGGACACACTATCCTGA
R	CTCATTCCTGCGGAACTTGG
